# Supplementary material for: High-Density “Windowpane” Coordination Patterns of Water Clusters and Their NBO/NRT Characterization
Source: Molecules. 2022 Jun 30;27(13):4218. doi: 10.3390/molecules27134218 (PMC9268199; doi:10.3390/molecules27134218)
Supplement: Supplementary file 1 [file molecules-27-04218-s001.zip]

Archive with 1 entries (1 files):
- molecules-1733418-supplementary.pdf
